# Supplementary material for: HERMIONE: a randomized Phase 2 trial of MM-302 plus trastuzumab versus chemotherapy of physician’s choice plus trastuzumab in patients with previously treated, anthracycline-naïve, HER2-positive, locally advanced/metastatic breast cancer
Source: BMC Cancer. 2016 Jun 3;16:352. doi: 10.1186/s12885-016-2385-z (PMC4893300; doi:10.1186/s12885-016-2385-z)
Supplement: Additional file 1: — HERMIONE IRB Data. (XLSX 15 kb) [file 12885_2016_2385_MOESM1_ESM.xlsx]

## Sheet: HERMIONE IRB Data
Country	IH Site No	PAREXEL Site Reference	Primary Investigator		IRB Name
			Last Name	First Name
AUSTRIA	200	200	Fridrik	Michael	Ethikkommission des Landes Oberosterreich
AUSTRIA	201	201	Egle	Daniel	Ethikkommission des Landes Oberosterreich
AUSTRIA	203	203	Steger	Günther	Ethikkommission des Landes Oberosterreich
BELGIUM	300	301	Dirix	Luc	Commission d'Ethique Hospitalo-Facultaire de Clinques Universitaires UCL Saint-Luc
BELGIUM	302	303	Duhoux	Francois	Commission d'Ethique Hospitalo-Facultaire de Clinques Universitaires UCL Saint-Luc
CANADA	1	400	Trudeau	Maureen	Sunnybrook Health Sciences Centre Research Ethics Board
CANADA	5	402	Vandenberg	Theodore	Western University, Health Sciences Research Ethics Board
CANADA	4	403	Asselah	Jamil	McGhill University Health Centre (MUHC) Research Ethics Boards
CANADA	3	404	Meza-Junco	Judith	Health Research Ethics Board of Alberta-Cancer Committee
CZECH REPUBLIC	1	909	Melichar	Bohuslav	N/A
CZECH REPUBLIC	2	910	Kral	Zdenek	N/A
CZECH REPUBLIC	3	911	Prausova	Jana	N/A
FRANCE	700	700	Campone	Mario	Comite de Protection des Personnes Ouest IV
FRANCE	704	701	Dieras	Veronique	Comite de Protection des Personnes Ouest IV
FRANCE	701	702	Heudel	Pierre-Etienne	Comite de Protection des Personnes Ouest IV
FRANCE	703	705	Dalenc	Florence	Comite de Protection des Personnes Ouest IV
FRANCE	706	706	Augereau	Paule	Comite de Protection des Personnes Ouest IV
GERMANY	502	502	Juhasz-Boess	Ingolf	Ethikkommission der Medizinischen Fakultat der LMU Munchen
GERMANY	504	504	Eiermann	Wolfgang	Ethikkommission der Medizinischen Fakultat der LMU Munchen
GERMANY	503	505	Liedtke	Cornelia	Ethikkommission der Medizinischen Fakultat der LMU Munchen
ITALY	800	801	Romagnoli	Emanuela	Ospedale Civile Macerata
ITALY	803	802	Colleoni	Marco	Istituto Europeo di Oncologia
ITALY	802	804	Santoro	Armando	Irccs Istituto Clinico Humanitas Di Rozzano
ITALY	811	805	Gamucci	Maria Teresa	Ospedale SS Trinità
ITALY	806	806	Passalacqua	Rodolfo	AO Istituti Ospitalieri di Cremona
ITALY	807	807	Zamagni	Claudio	AOU di Bologna Policlinico S. Orsola-Malpighi
ITALY	805	809	Falcone	Alfredo	Azienda Ospedaliero-Universitaria Pisana
ITALY	804	810	Guarneri	Valentina	Istituto Oncologico Veneto IRCCS
ITALY	810	811	Roila	Fausto	Azienda Ospedaliera Santa Maria
ITALY	813	814	De Laurentiis	Michelino	Istituto Nazionale per lo studio e la cura dei Tumori Fondazione G. Pascale
ITALY	814	815	Spazzapan	Simon	Centro di Riferimento Oncologico Istituto Nazionale Tumori
SPAIN	602	601	De La Haba Rodriguez	Juan Rafael	Comite Etico de Investigacion Clinica Subdireccion General de Farmacia y Productos Sanitarios Conselleria de Sanidad de Galicia
SPAIN	600	602	García Sáenz	José	Comite Etico de Investigacion Clinica Subdireccion General de Farmacia y Productos Sanitarios Conselleria de Sanidad de Galicia
SPAIN	603	603	Bellet Ezquerra	Meritxell	Comite Etico de Investigacion Clinica Subdireccion General de Farmacia y Productos Sanitarios Conselleria de Sanidad de Galicia
SPAIN	604	604	Martín Jiménez	Miguel	Comite Etico de Investigacion Clinica Subdireccion General de Farmacia y Productos Sanitarios Conselleria de Sanidad de Galicia
SPAIN	610	611	Illarramendi	José	Comite Etico de Investigacion Clinica - Area Hospital General Universitario Gregorio Maranon
SPAIN	611	613	de la Cruz Merino	Luis	Comite Etico de Investigacion Clinica - Area Hospital General Universitario Gregorio Maranon
UNITED STATES	2	100	Haddad	Tufia	Mayo Clinic Institutional Review Board
UNITED STATES	1	101	Miller	Kathy	WIRB
UNITED STATES	3	102	Davidson	Sheldon	WIRB
UNITED STATES	4	103	Bose	Ron	Washington University Human Research Protection Office
UNITED STATES	11	104	Brufsky	Adam	WIRB
UNITED STATES	5	105	Daniel	Brooke	WIRB
UNITED STATES	6	106	Hart	Lowell	WIRB
UNITED STATES	7	107	Helsten	Teresa	UCSD Human Research Protections Program
UNITED STATES	8	108	Hurvitz	Sara	Office of the Human Research Protection Program (OHRPP)
UNITED STATES	9	109	Murthy	Rashmi	U.T. MD Anderson Cancer Center Institutional Review Board
UNITED STATES	10	110	Munster	Pamela	The Committee on Human Research
UNITED STATES	12	111	Blaes	Anne	Human Research Protection Program, University of Minnesota
UNITED STATES	13	112	Burness	Monika	University of Michigan Medical School Institutional Review Board
UNITED STATES	14	113	Connolly	Roisin	Johns Hopkins Medicine Institutional Review Board
UNITED STATES	42	114	Sparano	Joseph	Biomedical Research Alliance of New York, LLC/Institutional Review Board
UNITED STATES	16	115	Northfelt	Donald	Mayo Clinic Institutional Review Board
UNITED STATES	17	116	Moreno Aspitia	Alvaro	Mayo Clinic Institutional Review Board
UNITED STATES	18	117	Anders	Carey	WIRB
UNITED STATES	19	118	Mayer	Ingrid	University of Michighan Medical School IRB
UNITED STATES	20	119	Coleman	Morton	Quorum IRB
UNITED STATES	23	123	Nanda	Rita	BSD IRB, The University of Chicago Biological Sciences Division/University of Chicago Medical Center
UNITED STATES	24	124	Cobleigh	Melody	Rush University Medical Center IRB
UNITED STATES	26	125	Yardley	Denise	WIRB
UNITED STATES	25	126	Ward	Patrick	WIRB
UNITED STATES	27	127	Young	Robyn	WIRB
UNITED STATES	29	129	Swain	Sandra	Medstar Health Research Institute Georgetown University IRB
UNITED STATES	30	130	Chadha	Manpreet	Quorum IRB
UNITED STATES	31	131	Cristofanilli	Massimo	Thomas Jefferson University, Office of Human Research, IRB
UNITED STATES	32	132	Wright	Gail	WIRB
UNITED STATES	40	133	Castrellon	Aurelio	WIRB
UNITED STATES	39	134	Chan	David	WIRB
UNITED STATES	43	136	Esteva	Francisco	NYU School of Medicine IRB
UNITED STATES	33	137	Fehrenbacher	Louis	Kaiser Foundation Research Institute, Kaiser Permanente Northern California IRB
UNITED STATES	44	138	Graham	Deena	WIRB
UNITED STATES	34	139	Krop	Ian	Dana-Farber Cancer Institute Institutional Review Board, Office for Protection of Research Subjects
UNITED STATES	37	140	Lawler	William	WIRB
UNITED STATES	35	141	Abu-Khalaf	Maysa	Yale University Institutional Review Board #2, 3, 4B, 5 - Human Investigation Committee I, II, III, IV
UNITED STATES	45	145	Allison	Mary Ann	WIRB
UNITED STATES	49	147	Borges	Virginia	WIRB
UNITED STATES	51	148	Patt	Debra	US Oncology Inc, IRB
UNITED STATES	74	149	Diab	Sami	US Oncology Inc, IRB
UNITED STATES	82	150	Holmes	Frankie	US Oncology Inc, IRB
UNITED STATES	61	153	Santa-Maria	Cesar	Quorum IRB
UNITED STATES	62	163	Wahl	Tanya	WIRB
UNITED STATES	63	164	Moroose	Rebecca	WIRB
UNITED STATES	68	168	Alvarez	Ricardo	WIRB
UNITED STATES	70	174	Reinbolt	Raquel	WIRB
UNITED STATES	71	175	Stella	Philip	SJMHS Oncology Central Institutional Review Board #2, St. Joseph Mercy Health System
UNITED STATES	73	176	Pluard	Timothy	Saint Luke's Hospital Institutional Review Board
UNITED STATES	75	178	Chu	David	Compass IRB, LLC
UNITED STATES	83	179	Cohen	Adam	Compass IRB, LLC
UNITED STATES	78	180	Dyar	Stephen	Compass IRB, LLC
UNITED STATES	80	184	Chalasani	Pavani	WIRB
UNITED STATES	84	185	Prow	Debra	Mary Greeley Medical Center IRB
UNITED STATES	85	186	Suh	Jason	Compass IRB, LLC
UNITED STATES	87	188	Senecal	Francis	WIRB
UNITED STATES	88	191	Blum	Joanne	US Oncology Inc, IRB
UNITED STATES	94	193	Tedesco	Karen	US Oncology Inc, IRB
UNITED STATES	89	194	Danso	Michael	US Oncology Inc, IRB
UNITED STATES	90	195	Richards	Donald	US Oncology Inc, IRB
UNITED STATES	91	196	Sanchez-Rivera	Ines	US Oncology Inc, IRB
